# Supplementary material for: Determining the Oxidation Mechanism through Radical Intermediates in Polysorbates 80 and 20 by Electron Paramagnetic Resonance Spectroscopy
Source: Pharmaceuticals (Basel). 2024 Feb 9;17(2):233. doi: 10.3390/ph17020233 (PMC10892813; doi:10.3390/ph17020233)
Supplement: Supplementary file 1 [file pharmaceuticals-17-00233-s001.zip]

Archive with 1 entries (1 files):
- pharmaceuticals-2810586-supplementary.pdf
